# Supplementary material for: Deciphering the Role of Emx1 in Neurogenesis: A Neuroproteomics Approach
Source: Front Mol Neurosci. 2016 Oct 17;9:98. doi: 10.3389/fnmol.2016.00098 (PMC5065984; doi:10.3389/fnmol.2016.00098)
Supplement: Supplementary file 1 [file Table1.XLSX]

## Sheet: Sheet2
		Altered differential upregulated proteins identified in the EMX -/- vs wt. with their Mass Spectrometry Data.
Spot Number	Accession Number	Protein Name	Protein Score	Protein Mass (Mr)	Peptide Matches	Sequence Coverage	Protein Length	Peptide Theoretical m/z	Observed Peptide Mass	Observed Peptide Charge	Theoretical Peptide Mass	Theoretical Peptide Mass Minus Observed Peptide Mass	Peptide Start Residue	Peptide End Residue	Missed Cleavages	Peptide Score	Peptide Homology Threshold	Peptide Identity Threshold	Peptide Expectation Value	Residue Before N-terminus	Peptide Sequence	Residue After C-terminus	Peptide Modification
1	PGK1_MOUSE	Phosphoglycerate kinase	418	44921	11	30.5	417	442.72	883.43	2	883.44	-0.01	193	199	0	37.95	26	31	0.011	K	ELNYFAK	A
								609.33	1216.65	2	1216.65	0	221	230	0	55.87	30	32	0.00022	K	IQLINNMLDK	V	Oxidation (M)
								610.33	1218.64	2	1218.65	-0.01	76	86	0	49.45	22	32	0.00094	K	YSLEPVAAELK	S
								411.59	1231.75	3	1231.75	-0.01	87	97	1	64.41	28	31	2.8e-05	K	SLLGKDVLFLK	D
								659.86	1317.71	2	1317.72	0	280	291	0	55.91	23	32	0.00021	K	ITLPVDFVTADK	F
								461.9	1382.68	3	1382.7	-0.01	172	184	0	47.61	22	31	0.0013	R	AHSSMVGVNLPQK	A	Oxidation (M)
								544.29	1629.85	3	1629.88	-0.02	217	230	1	52.67	26	31	0.00042	K	VADKIQLINNMLDK	V	Oxidation (M)
								580.98	1739.91	3	1739.91	0	389	406	0	98.81		31	9.9e-09	K	VSHVSTGGGASLELLEGK	V
								590.33	1767.97	3	1767.99	-0.02	200	216	0	59.32	20	31	8.4e-05	K	ALESPERPFLAILGGAK	V
								666.98	1997.93	3	1997.93	0	247	264	0	60.72	18	31	5.5e-05	K	VLNNMEIGTSLYDEEGAK	I	Oxidation (M)
								675.01	2022.01	3	2022.03	-0.02	280	297	1	74.79	18	31	2.2e-06	K	ITLPVDFVTADKFDENAK	T
	ENOA_MOUSE	Alpha-enolase	197	47453	5	14.1	434	408.24	814.47	2	814.48	-0.01	222	228	0	61.15		33	8.3e-05	K	EALELLK	T
								572.31	1142.62	2	1142.61	0.01	184	193	0	41.66	23	32	0.0064	R	IGAEVYHNLK	N
								720.36	1438.71	2	1438.73	-0.02	270	281	0	50.51	23	31	0.00065	R	YITPDQLADLYK	S
								556.93	1667.77	3	1667.77	0	90	103	1	31.23		31	0.058	K	IDKLMIEMDGTENK	S	2 Oxidation (M)
								602.31	1803.92	3	1803.94	-0.02	33	50	0	117.68	22	31	1.3e-10	R	AAVPSGASTGIYEALELR	D
	KCRB_MOUSE	Creatine kinase B-type	134	42971	2	7.1	381	652.37	1302.72	2	1302.72	0	33	43	0	82.45	31	32	4.7e-07	K	VLTPELYAELR	A
								534.95	1601.83	3	1601.83	0	157	172	0	81.44	29	31	5.3e-07	K	LAVEALSSLDGDLSGR	Y
	OAT_MOUSE	Ornithine aminotransferase, mitochondrial	91	48723	3	6.6	439	536.8	1071.58	2	1071.59	-0.01	363	372	0	42.66	29	32	0.0049	K	LPSDVVTSVR	G
								530.61	1588.82	3	1588.85	-0.03	359	372	1	68.75	28	31	1e-05	K	ELMKLPSDVVTSVR	G	Oxidation (M)
								589.95	1766.82	3	1766.85	-0.02	32	46	1	38.37		31	0.01	K	KTEQGPPSSEYIFER	E
	TBB2A_MOUSE	Tubulin beta-2A chain	72	50274	2	4.5	445	565.8	1129.58	2	1129.59	-0.01	242	251	0	48.36	25	32	0.0013	R	FPGQLNADLR	K
								580.31	1158.61	2	1158.62	-0.02	253	262	0	46.86	21	32	0.0019	K	LAVNMVPFPR	L	Oxidation (M)
	NUDT9_MOUSE	ADP-ribose pyrophosphatase, mitochondrial	61	38808	1	3.4	350	682.82	1363.63	2	1363.66	-0.03	230	241	0	60.78	20	32	6.7e-05	R	EFGEEALNSLQK	S
	CNN3_MOUSE	Calponin-3	55	36577	1	5.8	330	692.69	2075.04	3	2075.06	-0.02	233	251	0	54.68		31	0.00022	K	LTLQPVDNSTISLQMGTNK	V	Oxidation (M)
	NUP37_MOUSE	Nucleoporin Nup37	44	37101	1	4	326	534.26	1599.76	3	1599.78	-0.02	106	118	1	43.8	22	31	0.0033	R	LFTSDLQDKNEYK	V
	CAZA1_MOUSE	F-actin-capping protein subunit alpha-1	77	33090	1	3.5	286	599.36	1196.71	2	1196.69	0.03	38	47	0	77.06		33	2.2e-06	R	LLLNNDNLLR	E
	KPYM_MOUSE	Pyruvate kinase isozymes M1/M2	41	58378	1	2.1	531	571.3	1140.59	2	1140.6	-0.02	295	305	0	40.71	19	32	0.0068	R	GDLGIEIPAEK	V
	DDAH1_MOUSE	N(G),N(G)-dimethylarginine dimethylaminohydrolase 1	271	31760	11	22.8	285	463.74	925.47	2	925.49	-0.02	137	144	0	37.19	31	33	0.021	R	EFFVGLSK	R
								532.78	1063.54	2	1063.55	-0.01	150	159	0	57.89		34	0.00024	R	GAEILADTFK	D
								541.79	1081.57	2	1081.59	-0.02	137	145	1	43.62	31	34	0.0055	R	EFFVGLSKR	T
								552.3	1102.59	2	1102.61	-0.02	112	120	0	47.84	27	35	0.0028	K	LQLNIVEMK	D	Oxidation (M)
								569.25	1136.48	2	1136.51	-0.03	33	42	0	51.69	31	34	0.00087	R	SQGEEVDFAR	A
								569.26	1136.5	2	1136.51	-0.01	33	42	0	34.3	20	34	0.05	R	SQGEEVDFAR	A
								569.26	1136.5	2	1136.51	-0.01	33	42	0	34.97	18	34	0.043	R	SQGEEVDFAR	A
								431.87	1292.6	3	1292.61	-0.01	32	42	1	66.73	29	34	3.2e-05	R	RSQGEEVDFAR	A
								656.83	1311.65	2	1311.68	-0.03	46	57	0	63.41	32	34	6.9e-05	R	QHELYVGVLGSK	L	Pyro-glu (N-term Q)
								443.9	1328.69	3	1328.71	-0.02	46	57	0	60.92		35	0.00013	R	QHELYVGVLGSK	L
								557.26	1668.77	3	1668.79	-0.02	238	251	1	55.68	24	35	0.00044	R	TPEEYPESAKVYEK	L
2	KCRB_MOUSE	Creatine kinase B-type	534	42971	9	15.7	381	623.81	1245.61	2	1245.62	-0.01	87	96	0	61.2	28	32	6.7e-05	K	DLFDPIIEER	H
								652.35	1302.69	2	1302.72	-0.03	33	43	0	95.86		32	2.2e-08	K	VLTPELYAELR	A
								652.37	1302.73	2	1302.72	0.01	33	43	0	76.76	25	32	1.7e-06	K	VLTPELYAELR	A
								652.38	1302.75	2	1302.72	0.03	33	43	0	53.5	22	32	0.00037	K	VLTPELYAELR	A
								534.94	1601.81	3	1601.83	-0.02	157	172	0	101.09	29	31	5.7e-09	K	LAVEALSSLDGDLSGR	Y
								801.92	1601.82	2	1601.83	0	157	172	0	90.81	29	31	6.1e-08	K	LAVEALSSLDGDLSGR	Y
								801.92	1601.82	2	1601.83	0	157	172	0	70.03		31	7.3e-06	K	LAVEALSSLDGDLSGR	Y
								801.92	1601.82	2	1601.83	0	157	172	0	110.05		31	7.3e-10	K	LAVEALSSLDGDLSGR	Y
								840.06	2517.16	3	2517.16	0	108	130	0	94.24	20	30	2.1e-08	K	TDLNPDNLQGGDDLDPNYVLSSR	V
	1433E_MOUSE	14-3-3 protein epsilon	275	29326	5	26.7	255	454.26	906.51	2	906.52	-0.01	43	50	0	39.72	28	32	0.0095	R	NLLSVAYK	N
								597.8	1193.58	2	1193.59	-0.01	143	153	0	83.36	26	32	3.7e-07	K	EAAENSLVAYK	A
								732.35	1462.69	2	1462.7	-0.01	30	42	0	104.26	25	31	3e-09	K	VAGMDVELTVEER	N	Oxidation (M)
								612.64	1834.91	3	1834.92	-0.01	154	170	0	74.02	21	31	2.7e-06	K	AASDIAMTELPPTHPIR	L	Oxidation (M)
								696.66	2086.97	3	2086.96	0.01	197	215	0	78.52		31	9.2e-07	K	AAFDDAIAELDTLSEESYK	D
	1433Z_MOUSE	14-3-3 protein zeta/delta	156	27925	3	13.9	245	454.26	906.51	2	906.52	-0.01	42	49	0	39.72	28	32	0.0095	R	NLLSVAYK	N
								665.85	1329.68	2	1329.69	-0.02	104	115	0	53.23	27	32	0.0004	K	FLIPNASQPESK	V
								774.86	1547.71	2	1547.71	0	28	41	0	116.38	25	31	1.7e-10	K	SVTEQGAELSNEER	N
	1433T_MOUSE	14-3-3 protein theta	77	28046	2	9	245	454.26	906.51	2	906.52	-0.01	42	49	0	39.72	28	32	0.0095	R	NLLSVAYK	N
								766.87	1531.72	2	1531.71	0.01	28	41	0	60.85	20	31	6.4e-05	K	AVTEQGAELSNEER	N
3	ATPA_MOUSE	ATP synthase subunit alpha, mitochondrial	503	59830	11	24.6	553	438.75	875.48	2	875.49	-0.01	323	329	0	40.23		32	0.009	R	QMSLLLR	R	Oxidation (M)
								446.74	891.46	2	891.48	-0.02	435	441	0	49.21		32	0.0011	K	LELAQYR	E
								575.31	1148.61	2	1148.61	0.01	494	503	1	57.79		32	0.00014	R	GYLDKLEPSK	I
								480.28	1437.81	3	1437.84	-0.03	403	416	0	72.42		31	4.2e-06	K	GIRPAINVGLSVSR	V
								518.58	1552.72	3	1552.73	-0.02	335	347	0	54.53	17	31	0.00026	R	EAYPGDVFYLHSR	L
								518.58	1552.72	3	1552.73	-0.01	335	347	0	35.99		31	0.019	R	EAYPGDVFYLHSR	L
								789.43	1576.84	2	1576.85	-0.01	540	553	1	95.46	22	31	2.2e-08	K	LKEIVTNFLAGFEP	-
								541.95	1622.84	3	1622.85	0	428	441	1	67	21	31	1.5e-05	K	QVAGTMKLELAQYR	E	Oxidation (M)
								775.71	2324.12	3	2324.15	-0.03	473	493	0	104.79	21	30	2e-09	K	QGQYSPMAIEEQVAVIYAGVR	G	Oxidation (M)
								780.06	2337.16	3	2337.16	0	442	463	0	111.81	21	30	4.1e-10	R	EVAAFAQFGSDLDAATQQLLSR	G
								804.09	2409.25	3	2409.26	-0.01	507	527	0	77.12		30	1.1e-06	K	FENAFLSHVISQHQSLLGNIR	S
	ATPO_MOUSE	ATP synthase subunit O,	185	23406	4	25.8	213	573.29	1144.56	2	1144.58	-0.01	41	51	0	58.97	16	32	0.00011	R	YATALYSAASK	E
								608.87	1215.72	2	1215.72	0	74	84	0	83.04	29	32	4.2e-07	K	VSLAVLNPYIK	R
								528.3	1581.89	3	1581.9	-0.01	27	40	0	48.24	19	31	0.0011	K	LVRPPVQVYGIEGR	Y
								683.35	2047.04	3	2047.05	-0.02	118	136	0	66.44		31	1.5e-05	R	LGNTQGIISAFSTIMSVHR	G	Oxidation (M)
	ARL3_MOUSE	ADP-ribosylation factor-like protein 3	132	20645	3	26.9	182	563.84	1125.66	2	1125.68	-0.01	20	30	0	57.03		31	0.00014	R	ILLLGLDNAGK	T
								700.37	2098.07	3	2098.07	0	36	54	0	50.36		31	0.00058	K	QLASEDISHITPTQGFNIK	S
								754.71	2261.11	3	2261.12	-0.01	80	98	1	86.11		30	1.5e-07	R	SYFENTDILIYVIDSADRK	R
	ROA1_MOUSE	Heterogeneous nuclear ribonucleoprotein A1	67	34289	1	3.1	320	617.82	1233.62	2	1233.63	-0.01	131	140	0	66.57	28	32	1.9e-05	K	IEVIEIMTDR	G	Oxidation (M)
	PRDX1_MOUSE	Peroxiredoxin-1	66	22390	2	10.6	199	598.82	1195.62	2	1195.62	-0.01	159	168	0	39.36	22	31	0.0087	R	LVQAFQFTDK	H
								613.34	1224.68	2	1224.68	-0.01	141	151	0	48.8	23	31	0.001	R	QITINDLPVGR	S
	TTC25_MOUSE	Tetratricopeptide repeat protein 25	37	71828	1	1.1	624	408.72	815.42	2	815.48	-0.05	343	349	1	37.34		33	0.021	R	KDLEIAK	E
4	PRDX2_MOUSE	Peroxiredoxin-2	426	21936	14	39.4	198	438.76	875.5	2	875.51	-0.01	128	135	0	35.4		32	0.027	R	GLFIIDAK	G
								554.79	1107.57	2	1107.59	-0.02	110	119	0	31.27	26	31	0.057	K	SLSQNYGVLK	N
								554.8	1107.58	2	1107.59	-0.01	110	119	0	52.63	29	31	0.00042	K	SLSQNYGVLK	N
								554.8	1107.58	2	1107.59	-0.01	110	119	0	34.18		31	0.029	K	SLSQNYGVLK	N
								597.83	1193.64	2	1193.64	0	140	150	0	68.73	23	32	1.1e-05	R	QITVNDLPVGR	S	Pyro-glu (N-term Q)
								606.33	1210.65	2	1210.67	-0.02	140	150	0	45.59	22	31	0.002	R	QITVNDLPVGR	S
								606.34	1210.66	2	1210.67	-0.01	140	150	0	62.17	30	31	4.4e-05	R	QITVNDLPVGR	S
								606.34	1210.66	2	1210.67	-0.01	140	150	0	41.42	22	31	0.0052	R	QITVNDLPVGR	S
								434.6	1300.79	3	1300.79	0.01	128	139	1	32.56	23	31	0.042	R	GLFIIDAKGVLR	Q
								798.89	1595.76	2	1595.78	-0.03	11	26	0	94.23	23	31	2.9e-08	K	SAPDFTATAVVDGAFK	E
								853.99	1705.97	2	1705.96	0.01	93	109	0	72.75		31	3.7e-06	K	EGGLGPLNIPLLADVTK	S
								612.36	1834.05	3	1834.06	-0.01	92	109	1	55.15	17	31	0.00021	R	KEGGLGPLNIPLLADVTK	S
								656.33	1965.98	3	1966	-0.03	11	29	1	76.7	23	31	1.4e-06	K	SAPDFTATAVVDGAFKEIK	L
								676.34	2025.99	3	2026.01	-0.02	110	127	1	46.27	16	31	0.0017	K	SLSQNYGVLKNDEGIAYR	G
	TBB2A_MOUSE	Tubulin beta-2A chain	267	50274	7	17.1	445	514.75	1027.49	2	1027.51	-0.02	351	359	0	50.12	27	32	0.00083	K	TAVCDIPPR	G
								527.3	1052.58	2	1052.6	-0.02	310	318	0	51.29	20	31	0.00053	R	YLTVAAIFR	G
								623.29	1244.58	2	1244.59	-0.01	381	390	0	54.57	28	32	0.00031	R	ISEQFTAMFR	R	Oxidation (M)
								731.85	1461.68	2	1461.68	0	325	336	0	61.11	27	31	5.8e-05	K	EVDEQMLNVQNK	N	Oxidation (M)
								575.29	1722.84	3	1722.85	-0.01	283	297	0	54.63	18	31	0.00023	R	ALTVPELTQQMFDSK	N	Oxidation (M)
								937.46	1872.91	2	1872.93	-0.02	363	379	0	101.94		31	4.7e-09	K	MSATFIGNSTAIQELFK	R	Oxidation (M)
								657.97	1970.88	3	1970.87	0	321	336	1	40.34	20	31	0.0063	R	MSMKEVDEQMLNVQNK	N	3 Oxidation (M)
	HNRPK_MOUSE	Heterogeneous nuclear ribonucleoprotein K	243	51230	5	15.6	463	549.73	1097.45	2	1097.44	0.01	140	148	0	49.33		30	0.00064	K	GSDFDCELR	L
								506.98	1517.92	3	1517.93	0	149	163	0	68.57	27	31	1e-05	R	LLIHQSLAGGIIGVK	G
								584.61	1750.81	3	1750.79	0.02	22	35	1	59.44	20	31	8.1e-05	K	RPAEDMEEEQAFKR	S	Oxidation (M)
								890.89	1779.77	2	1779.79	-0.02	70	86	0	92.36	27	31	4.2e-08	R	TDYNASVSVPDSSGPER	I
								615.03	1842.06	3	1842.07	-0.01	87	103	1	73.57	21	31	2.9e-06	R	ILSISADIETIGEILKK	I
	TBB2C_MOUSE	Tubulin beta-2C chain O	220	50255	6	13.7	445	514.75	1027.49	2	1027.51	-0.02	351	359	0	50.12	27	32	0.00083	K	TAVCDIPPR	G
								520.3	1038.58	2	1038.59	-0.01	310	318	0	43.16	25	31	0.0036	R	YLTVAAVFR	G
								623.29	1244.58	2	1244.59	-0.01	381	390	0	54.57	28	32	0.00031	R	ISEQFTAMFR	R	Oxidation (M)
								731.85	1461.68	2	1461.68	0	325	336	0	61.11	27	31	5.8e-05	K	EVDEQMLNVQNK	N	Oxidation (M)
								937.46	1872.91	2	1872.93	-0.02	363	379	0	101.94		31	4.7e-09	K	MSATFIGNSTAIQELFK	R	Oxidation (M)
								657.97	1970.88	3	1970.87	0	321	336	1	40.34	20	31	0.0063	R	MSMKEVDEQMLNVQNK	N	3 Oxidation (M)
	PEBP1_MOUSE	Phosphatidylethanolamine-binding protein 1	129	20988	2	14.4	187	683.34	1364.66	2	1364.68	-0.02	27	39	0	92.67	31	32	4.3e-08	R	VDYAGVTVDELGK	V
	PSB6_MOUSE	Proteasome subunit beta type-6	68	25591	1	4.6	238	586.82	1171.62	2	1171.62	0	209	219	0	68.02	31	32	1.4e-05	R	LAAIQESGVER	Q
	NUDC2_MOUSE	NudC domain-containing protein 2	58	17820	1	6.4	157	532.25	1062.49	2	1062.5	-0.01	148	157	0	57.85		32	0.00014	K	GGPDFSNLEK	-
	RAP2A_MOUSE	Ras-related protein Rap-2a	51	20857	1	6	183	486.29	970.56	2	970.58	-0.02	6	16	0	51.2	31	32	0.00065	K	VVVLGSGGVGK	S
	TBA1A_MOUSE	Tubulin alpha-1A chain	44	50788	1	2.2	451	508.28	1014.56	2	1014.57	-0.02	327	336	0	43.85	30	32	0.0041	K	DVNAAIATIK	T
5	UB2V1_MOUSE	Ubiquitin-conjugating enzyme E2 variant 1	79	16458	2	17.7	147	594.31	1186.61	2	1186.61	0.01	17	26	0	58.51		35	0.00023	R	LLEELEEGQK	G
								810.87	1619.73	2	1619.76	-0.03	88	103	0	55.26		35	0.0005	R	VNMSGVSSSNGVVDPR	A	Oxidation (M)
	G3P_MOUSE	Glyceraldehyde-3-phosphate dehydrogenase	55	36072	2	8.1	333	685.38	1368.74	2	1368.74	0.01	199	213	0	43.7	33	34	0.0064	R	GAAQNIIPASTGAAK	A
								694.83	1387.65	2	1387.64	0.02	322	333	1	36.57	18	35	0.035	R	VVDLMAYMASKE	-	2 Oxidation (M)
	ARF1_MOUSE	ADP-ribosylation factor 1	41	20741	1	6.1	181	552.3	1102.59	2	1102.61	-0.01	20	30	0	41.33	24	35	0.012	R	ILMVGLDAAGK	T	Oxidation (M)
	DEST_MOUSE	Destrin	84	18852	2	15.2	165	654.32	1306.63	2	1306.61	0.02	82	92	0	55.48	23	34	0.00043	R	YALYDASFETK	E
								673.37	1344.73	2	1344.73	0	152	165	0	49.19	19	35	0.002	K	LGGSLIVAFEGSPV	-
	PRDX5_MOUSE	Peroxiredoxin-5, mitochondrial	74	22226	2	10.5	210	545.29	1088.57	2	1088.59	-0.01	145	155	0	54.39	25	35	0.00062	R	LLADPTGAFGK	A
								619.82	1237.62	2	1237.64	-0.02	177	187	0	49.28		34	0.0016	R	FSMVIDNGIVK	A	Oxidation (M)
	PPIA_MOUSE	Peptidyl-prolyl cis-trans isomerase A	112	18131	3	22.6	164	528.27	1054.52	2	1054.53	-0.01	20	28	0	51.71		33	0.00085	R	VSFELFADK	V
								567.8	1133.58	2	1133.58	0.01	155	164	1	45.84	24	34	0.0039	K	KITISDCGQL	-
								669.33	2004.98	3	2004.98	0	2	19	0	63.43	17	35	7.5e-05	M	VNPTVFFDITADDEPLGR	V
