# Supplementary material for: Deciphering the Role of Emx1 in Neurogenesis: A Neuroproteomics Approach
Source: Front Mol Neurosci. 2016 Oct 17;9:98. doi: 10.3389/fnmol.2016.00098 (PMC5065984; doi:10.3389/fnmol.2016.00098)
Supplement: Supplementary file 2 [file Table2.XLSX]

## Sheet: Sheet2
		Altered differential downregulated proteins identified in the EMX -/- vs wt. with their Mass Spectrometry Data.
Spot Number	Accession Number	Protein Name	Protein Score	Protein Mass (Mr)	Peptide Matches	Sequence Coverage	Protein Length	Peptide Theoretical m/z	Observed Peptide Mass	Observed Peptide Charge	Theoretical Peptide Mass	Theoretical Peptide Mass Minus Observed Peptide Mass	Peptide Start Residue	Peptide End Residue	Missed Cleavages	Peptide Score	Peptide Homology Threshold	Peptide Identity Threshold	Peptide Expectation Value	Residue Before N-terminus	Peptide Sequence	Residue After C-terminus	Peptide Modification
5	COF1_MOUSE	Cofilin-1	658	18776	16	62.7	166	591.28	1180.54	2	1180.58	-0.04	35	44	0	39.07	27	31	0.0088	K	AVLFCLSEDK	K																						19	Down
								437.22	1308.65	3	1308.67	-0.02	35	45	1	40.39	21	31	0.007	K	AVLFCLSEDKK	N
								669.31	1336.61	2	1336.62	-0.01	82	92	0	40.58	23	31	0.0064	R	YALYDATYETK	E
								670.86	1339.71	2	1339.77	-0.06	153	166	0	67.18	23	32	1.5e-05	K	LGGSAVISLEGKPL	-
								479.91	1436.72	3	1436.77	-0.05	34	45	2	65.27	26	31	2.2e-05	K	KAVLFCLSEDKK	N
								507.23	1518.66	3	1518.68	-0.02	133	144	0	64.73	19	31	2.4e-05	K	HELQANCYEEVK	D
								944.99	1887.96	2	1887.98	-0.02	97	112	0	75.15	22	31	2.2e-06	K	EDLVFIFWAPENAPLK	S
								673.03	2016.06	3	2016.07	-0.01	96	112	1	44.64		31	0.0023	K	KEDLVFIFWAPENAPLK	S
								678.01	2031.01	3	2031.01	0	128	144	1	93.49	22	30	2.8e-08	K	LTGIKHELQANCYEEVK	D
								732.69	2195.05	3	2195.1	-0.05	54	73	0	81.35	24	30	4.5e-07	K	EILVGDVGQTVDDPYTTFVK	M
								732.69	2195.06	3	2195.1	-0.04	54	73	0	50.84	28	30	0.00051	K	EILVGDVGQTVDDPYTTFVK	M
								732.7	2195.08	3	2195.1	-0.02	54	73	0	48.72		30	0.00083	K	EILVGDVGQTVDDPYTTFVK	M
								732.7	2195.09	3	2195.1	-0.01	54	73	0	30.83	18	30	0.051	K	EILVGDVGQTVDDPYTTFVK	M
								768.38	2302.13	3	2302.14	-0.01	128	146	2	112.06	21	30	3.5e-10	K	LTGIKHELQANCYEEVKDR	C
								787.75	2360.23	3	2360.24	-0.01	93	112	2	49.77	16	30	0.00064	K	ESKKEDLVFIFWAPENAPLK	S
								1031.53	3091.57	3	3091.6	-0.03	46	73	1	101.19	19	29	3.3e-09	K	NIILEEGKEILVGDVGQTVDDPYTTFVK	M
	PPIA_MOUSE	Peptidyl-prolyl cis-trans isomerase A	87	18131	2	14.6	164	528.27	1054.52	2	1054.53	-0.02	20	28	0	54.75		31	0.00026	R	VSFELFADK	V
								611.3	1830.89	3	1830.9	-0.01	77	91	1	56.02	17	31	0.00017	R	SIYGEKFEDENFILK	H
	NDKA_MOUSE	Nucleoside diphosphate kinase	53	17311	1	11.2	152	601.3	1800.89	3	1800.9	-0.01	89	105	0	53.43		31	0.00033	R	VMLGETNPADSKPGTIR	G	Oxidation (M)																							This one was absent the first time around
	PPIH_MOUSE	Peptidyl-prolyl cis-trans isomerase H	53	20735	1	4.8	188	523.3	1044.59	2	1044.6	-0.01	144	152	0	52.75	25	32	0.00053	K	IIDGLLVMR	K	Oxidation (M)																							This one was absent the first time around
	COF2_MOUSE	Cofilin-2	96	18812	2	15.1	166	669.31	1336.6	2	1336.62	-0.02	82	92	0	53.11	22	34	0.00071	R	YALYDATYETK																							19	Down
								677.9	1353.78	2	1353.79	0	153	166	0	65.53	23	34	4.1e-05	K	LGGSVVVSLEGKPL
